# Supplementary material for: Opposing roles of two R-loop associated G-quadruplexes in tuning transcription activity
Source: Nucleic Acids Res. 2025 Sep 23;53(18):gkaf930. doi: 10.1093/nar/gkaf930 (PMC12455608; doi:10.1093/nar/gkaf930)
Supplement: gkaf930_Supplemental_Files [file gkaf930_supplemental_files.zip]

Archive with 3 entries (3 files):
- DATA SOURCE_MAIN FIGURES.xlsx
- DATA SOURCE_SUPPLEMENTARY FIGURES.xlsx
- SUPPLEMENTARY INFORMATION.docx
