# Supplementary material for: Opposing roles of two R-loop associated G-quadruplexes in tuning transcription activity
Source: Nucleic Acids Res. 2025 Sep 23;53(18):gkaf930. doi: 10.1093/nar/gkaf930 (PMC12455608; doi:10.1093/nar/gkaf930)
Supplement: gkaf930_Supplemental_Files [file gkaf930_supplemental_files.zip › DATA SOURCE_MAIN FIGURES.xlsx]

## Sheet: Figure 1
Description: uncropped raw gel images for 111, ctr, and 121 constructs. Three replicates were performed. Represented images shown															Normalized values of each band to the total intensity of DNA in each lane. Three independent replicates were performed. Average and standard deviation of the three replicates were used in the main figures
															Quantificaiton of gels for Fig 1C-F
	111-Cy5						111-Cy2
																	Replicate 1				Replicate 2				Replicate 3				Average				Standard deviation
															Construct name	time (min)	DNA	R-loop 1	R-loop 2	RNA	DNA	R-loop 1	Rloop 2	RNA	DNA	Rloop 1	Rloop 2	RNA	DNA	R-loop 1	R-loop 2	RNA	DNA	R-loop 1	R-loop 2	RNA
															111	0	1	0	0	0	1	0	0	0	1	0	0	0	1	0	0	0	0	0	0	0
															111	0.5	0.892182	0.107818	0	0.0746374	0.678116	0.321884	0	0.25965	0.924537	0.0754631	0	0	0.831612	0.168388	0	0.111429	0.133912	0.133912	0	0.133678
															111	1	0.923446	0.076554	0	0.0839391	0.86879	0.13121	0	0.155649	0.877521	0.122479	0	0	0.889919	0.110081	0	0.0798628	0.0293617	0.0293617	0	0.0779046
															111	3	0.816152	0.149143	0.0347046	0.308806	0.749637	0.224253	0.0261097	0.297623	0.828977	0.148118	0.0229047	0.280654	0.798256	0.173838	0.0279063	0.295694	0.0425902	0.0436636	0.00610167	0.0141743
															111	5	0.788226	0.152717	0.0590575	0.495304	0.639376	0.306227	0.0543973	0.610171	0.712202	0.237582	0.0502163	0.483558	0.713268	0.232175	0.054557	0.529678	0.0744305	0.0768976	0.00442278	0.0699561
															111	10	0.469396	0.325904	0.191963	1.13356	0.615171	0.270523	0.10097	0.93482	0.648894	0.237505	0.104192	0.865763	0.577821	0.277978	0.132375	0.978047	0.0954001	0.0446683	0.0516298	0.139033
															111	15	0.528959	0.241693	0.201569	1.49155	0.262832	0.447608	0.246949	1.76253	0.472102	0.33903	0.170993	1.14314	0.421298	0.342777	0.206504	1.46574	0.140149	0.103009	0.0382177	0.310498
															111	20	0.429523	0.296954	0.251705	1.67968	0.296917	0.430443	0.23738	1.84576	0.436852	0.321615	0.216484	1.69993	0.387764	0.349671	0.23519	1.74179	0.0787613	0.0710293	0.0177123	0.0906072
															111	25	0.325167	0.331327	0.310949	2.38832	0.286058	0.357627	0.303568	2.86642	0.309996	0.317921	0.3229	3.05948	0.307074	0.335625	0.312472	2.77141	0.0197175	0.0201993	0.00975586	0.345519
															111	30	0.22964	0.327138	0.389659	1.53759	0.257743	0.338583	0.356168	3.00829	0.280046	0.339029	0.329358	2.72838	0.25581	0.334917	0.358395	2.42476	0.0252585	0.00674037	0.0302119	0.780947
															111	45	0.252603	0.190042	0.46244	4.87558	0.274311	0.26328	0.364877	4.4611	0.321178	0.215223	0.370634	5.53599	0.282697	0.222848	0.399317	4.95755	0.0350484	0.0372096	0.0547419	0.542115
	control- Cy5						control- Cy2										Replicate 1				Replicate 2				Replicate 3				Average				Standard deviation
															Construct name	time (min)	DNA	R-loop 1	R-loop 2	RNA	DNA	R-loop 1	Rloop 2	RNA	DNA	Rloop 1	Rloop 2	RNA	DNA	R-loop 1	R-loop 2	RNA	DNA	R-loop 1	R-loop 2	RNA
															control	0	1	0	0	0	1	0	0	0	1	0	0	0	1	0	0	0	0	0	0	0
															control	0.5	1	0	0	0.0862886	1	0	0	0.0748168	1	0	0	0.0635732	1	0	0	0.0748929	0	0	0	0.0113579
															control	1	1	0	0	0.172401	1	0	0	0.132167	1	0	0	0.140482	1	0	0	0.14835	0	0	0	0.0212398
															control	3	1	0	0	0.901614	1	0	0	0.750382	1	0	0	0.323348	1	0	0	0.658448	0	0	0	0.299894
															control	5	1	0	0	1.44295	1	0	0	0.803332	1	0	0	0.586225	1	0	0	0.944171	0	0	0	0.445391
															control	10	1	0	0	1.98344	1	0	0	1.28472	1	0	0	1.48389	1	0	0	1.58402	0	0	0	0.35996
															control	15	1	0	0	3.08897	1	0	0	2.05662	1	0	0	2.07994	1	0	0	2.40851	0	0	0	0.58941
															control	20	1	0	0	2.92099	1	0	0	2.80036	1	0	0	2.38046	1	0	0	2.7006	0	0	0	0.283739
															control	25	1	0	0	3.4882	1	0	0	3.24452	1	0	0	3.54594	1	0	0	3.42622	0	0	0	0.159985
															control	30	1	0	0	4.56394	1	0	0	3.88211	1	0	0	3.23512	1	0	0	3.89372	0	0	0	0.66449
															control	45	1	0	0	4.80653	1	0	0	5.21785	1	0	0	5.48786	1	0	0	5.17075	0	0	0	0.343101
																	Replicate 1				Replicate 2				Replicate 3				Average				Standard deviation
															Construct name	time (min)	DNA	R-loop 1	R-loop 2	RNA	DNA	R-loop 1	Rloop 2	RNA	DNA	Rloop 1	Rloop 2	RNA	DNA	R-loop 1	R-loop 2	RNA	DNA	R-loop 1	R-loop 2	RNA
															121	0	1	0	0	0	1	0	0	0	1	0	0	0	1	0	0	0	0	0	0	0
	121- cy5						121-cy2								121	0.5	0.834882	0.165118	0	0.106857	1	0	0	0	0.838736	0.161264	0	0.0978031	0.891206	0.108794	0	0.0682201	0.0942379	0.0942379	0	0.0592535
															121	1	0.877848	0.109134	0.0130175	0.150655	0.884183	0.115817	0	0.168122	0.893802	0.106198	0	0.0950824	0.885278	0.110383	0.00433916	0.137953	0.00803308	0.00492958	0.00751565	0.0381403
															121	3	0.740786	0.216653	0.0326907	0.406448	0.603443	0.169974	0.191162	1.62264	0.799457	0.179589	0.0209537	0.430796	0.714562	0.188739	0.0816021	0.81996	0.100604	0.0246477	0.095063	0.695245
															121	5	0.641903	0.251462	0.0849279	1.19737	0.625557	0.317377	0.0478232	0.567216	0.676838	0.247082	0.0760801	0.701338	0.648099	0.271973	0.0696104	0.821975	0.0261961	0.0393813	0.0193799	0.331947
															121	10	0.425392	0.360459	0.172894	2.18182	0.613446	0.218334	0.130046	1.3388	0.461437	0.358899	0.154095	1.74317	0.500092	0.312564	0.152345	1.75459	0.0998081	0.0816096	0.0214775	0.421626						`
															121	15	0.427036	0.299649	0.213952	2.59729	0.463519	0.269619	0.20232	2.1813	0.466959	0.295136	0.208447	2.49454	0.452505	0.288135	0.20824	2.42437	0.0221233	0.0161928	0.00581906	0.216689
															121	20	0.402168	0.280625	0.237288	3.09586	0.296017	0.273812	0.340358	2.97937	0.439988	0.284028	0.236829	3.57967	0.379391	0.279488	0.271492	3.2183	0.0746393	0.00520162	0.0596402	0.318327
															121	25	0.280694	0.334323	0.282162	4.44706	0.220145	0.366113	0.333988	3.63407	0.321416	0.328183	0.298394	5.10901	0.274085	0.342873	0.304848	4.39671	0.0509577	0.0203588	0.0265091	0.738756
															121	30	0.222383	0.310409	0.342366	3.89628	0.11515	0.352528	0.320001	7.32613	0.191346	0.331514	0.398091	4.90628	0.176293	0.331484	0.353486	5.37623	0.0551786	0.0210598	0.0402148	1.76255
															121	45	0.216413	0.190765	0.380561	8.6292	0.171561	0.180709	0.443372	8.44306	0.189846	0.181392	0.476852	8.53541	0.192607	0.184289	0.433595	8.53589	0.0225531	0.00561861	0.0488842	0.0930666
															P-values for Fig 1C
															Two-tailed t-test for RNA							RNA
																121 vs 111	121 vs ctr	ctr vs 111			111	1.53759
															p-value (2-tailed)	0.0498926	0.339197	0.202524				3.00829
																						2.72838
																					control	4.56394
																						3.88211
																						3.23512
																					121	3.89628
																						7.32613
																						4.90628

## Sheet: Figure 2
Raw, uncropped gel images
Fig 2A	Transcription with NTP or ITP									Fig 2B	Transcription with duplex DNA (left) or prefolded G4 (right)								Fig 2C	Transcription with NTP vs dzGTP
	only the right portion of the gel was used in the manuscript. It corresponds to PQS 111																			The right section of the gel was used for the figure.
	The left portion was of other constructs (11) and was cropped out																			The left was performed with another construct.
Fig 2D	FRET Gel image
	This last lane was sample treated with RNaseH

## Sheet: Figure 3
Fig 3 A-C
		Cy5 channel						Cy2 channel							PQS 121
																	repeat 1				repeat 2				repeat 3				Average				Standard deviation
																Time (min)	DNA	IG4	HG4	RNA	DNA	IG4	HG4	RNA	DNA	IG4	HG4	RNA	DNA	IG4	HG4	RNA	DNA	IG4	HG4	RNA
															Pre-fold	0	1	0	0	0	1	0	0	0	1	0	0	0	1	0	0	0	0	0	0	0
															Pre-fold	1	0.360921	0.639079	0	0.0755831	0.549494	0.450506	0	0.0374494	0.26453	0.73547	0	0.217954	0.391648	0.608352	0	0.110329	0.144946	0.144946	0	0.0951365
															Pre-fold	3	0.384725	0.615275	0	0.161261	0.138786	0.861214	0	0.196007	0.25109	0.74891	0	0.320658	0.258201	0.741799	0	0.225975	0.123124	0.123124	0	0.0838179
															Pre-fold	5	0.171055	0.828945	0	0.404842	0.111657	0.888343	0	0.384874	0.256965	0.743035	0	0.33366	0.179892	0.820108	0	0.374459	0.0730558	0.0730558	0	0.0367166
															Pre-fold	7.5	0.116401	0.883599	0	0.750141	0.092298	0.907702	0	0.534789	0.267283	0.732717	0	0.745867	0.158661	0.841339	0	0.676932	0.0948387	0.0948387	0	0.123118
															Pre-fold	15	0.122746	0.877254	0	1.59617	0.12457	0.87543	0	1.052	0.266955	0.733045	0	1.56262	0.171423	0.828577	0	1.4036	0.0827375	0.0827375	0	0.304956
															duplexed	0	1	0	0	0	1	0	0	0	1	0	0	0	1	0	0	0	0	0	0	0
															duplexed	1	0.919951	0.0800491	0	0.262204	0.836499	0.146539	0.0169622	0.321843	0.895393	0.104607	0	0.212687	0.883948	0.110398	0.00565408	0.265578	0.0428871	0.0336211	0.00979316	0.0546562
															duplexed	3	0.859466	0.124876	0.0156572	0.524122	0.676173	0.275859	0.0479681	0.820989	0.820083	0.165528	0.0143892	0.657949	0.785241	0.188754	0.0260048	0.667687	0.0964865	0.0781253	0.0190313	0.148673
															duplexed	5	0.84005	0.129116	0.030834	0.671363	0.715867	0.246041	0.0380925	0.816184	0.660612	0.284013	0.0553747	1.19383	0.738843	0.219723	0.0414337	0.893794	0.0918987	0.0807323	0.0126069	0.269743
															duplexed	7.5	0.797693	0.158204	0.0441022	1.10887	0.679891	0.251811	0.0682974	1.08433	0.638905	0.286638	0.0744569	1.27763	0.705497	0.232218	0.0622855	1.15694	0.0824328	0.0664209	0.0160455	0.105234
															duplexed	15	0.680706	0.211033	0.108261	2.37764	0.607996	0.248315	0.14369	1.87192	0.643046	0.243461	0.113493	1.98032	0.643916	0.23427	0.121815	2.07662	0.0363629	0.0202691	0.0191244	0.26626
Fig 3 D-G
		Cy5 channel						Cy2 channel							PQS 121
																	repeat 1					repeat 2					repeat 3					Average					Standard deviation
															Condition	Time (min)	DNA	IG4	HG4	RNA	HG4/IG4	DNA	IG4	HG4	RNA	HG4/IG4	DNA	IG4	HG4	RNA	HG4/IG4	DNA	IG4	HG4	RNA	HG4/IG4	DNA	IG4	HG4	RNA	HG4/IG4
															No M+	0	1	0	0	0	0	1	0	0	0	0	1	0	0	0	0	1	0	0	0	0	0	0	0	0	0
															No M+	3	0.645164	0.299254	0.0555816	0.845604	0.185734	0.714696	0.262428	0.022876	0.521231	0.0871708	0.85121	0.132223	0.0165662	0.278164	0.12529	0.737024	0.231302	0.0316746	0.548333	0.132731	0.104822	0.087758	0.0209431	0.284689	0.0497011
															No M+	5	0.546601	0.374826	0.0785736	0.875896	0.209627	0.652287	0.305876	0.0418376	0.707079	0.13678	0.521425	0.416342	0.0622336	0.728968	0.149477	0.573437	0.365681	0.0608816	0.770648	0.165295	0.069436	0.0557977	0.0184053	0.0918026	0.0389144
															No M+	7.5	0.480221	0.323889	0.195889	1.81766	0.604803	0.664385	0.261445	0.0741708	1.20285	0.283696	0.712958	0.220919	0.0661234	0.749538	0.29931	0.619188	0.268751	0.112061	1.25668	0.395936	0.122775	0.0518726	0.0727087	0.536094	0.181052
															No M+	15	0.3029	0.313045	0.384055	2.52299	1.22684	0.310246	0.293447	0.396306	2.67604	1.35052	0.485319	0.334838	0.179843	1.80317	0.537105	0.366155	0.313777	0.320068	2.33407	1.03815	0.103264	0.0207049	0.121593	0.466095	0.438305
															LiCl	3	0.872098	0.127902	0	0.296988	0	0.829456	0.170544	0	0.366982	0	0.893832	0.106168	0	0.186537	0	0.865129	0.134871	0	0.283502	0	0.032749	0.032749	0	0.0909751	0
															LiCl	5	0.769105	0.206928	0.0239679	0.751044	0.115827	0.856628	0.129712	0.0136606	0.42672	0.105315	0.904957	0.0881795	0.00686332	0.231882	0.0778335	0.843563	0.141606	0.0148306	0.469882	0.0996587	0.0688621	0.060261	0.00861208	0.262258	0.0196184
															LiCl	7.5	0.68969	0.264803	0.0455068	1.2681	0.171852	0.855578	0.124662	0.0197602	0.707676	0.15851	0.865442	0.121692	0.0128658	0.36145	0.105724	0.80357	0.170386	0.0260443	0.779075	0.145362	0.0987459	0.0817811	0.017204	0.457522	0.0349696
															LiCl	15	0.645218	0.263994	0.0907882	1.56291	0.343903	0.641029	0.259006	0.0999647	1.6908	0.385955	0.718875	0.216356	0.0647695	1.18518	0.299366	0.668374	0.246452	0.0851741	1.47963	0.343074	0.0437851	0.0261831	0.0182569	0.262896	0.0433006
															KCl	3	0.83405	0.157829	0.00812155	0.296175	0.051458	0.808792	0.172027	0.0191804	0.587592	0.111496	0.89541	0.10459	0	0.267945	0	0.846084	0.144815	0.00910063	0.383904	0.054318	0.044545	0.035552	0.00962759	0.176963	0.055803
															KCl	5	0.702626	0.275009	0.0223646	0.783244	0.0813231	0.846011	0.135979	0.0180109	0.262743	0.132454	0.763792	0.225821	0.0103868	0.522948	0.0459956	0.77081	0.21227	0.0169208	0.522978	0.0865908	0.0719494	0.0704991	0.00606288	0.26025	0.0434691
															KCl	7.5	0.620136	0.30954	0.0703242	1.3921	0.22719	0.862281	0.125706	0.0120133	0.458892	0.0955664	0.800729	0.177759	0.0215121	0.539216	0.121018	0.761049	0.204335	0.0346165	0.796735	0.147925	0.125855	0.0947545	0.0312864	0.517159	0.0698152
															KCl	15	0.575365	0.362349	0.0622862	1.29383	0.171896	0.564778	0.353693	0.0815294	1.28382	0.230509	0.725345	0.242767	0.0318876	1.0181	0.131351	0.621829	0.319603	0.0585677	1.19858	0.177918	0.0898034	0.0666822	0.0250289	0.156381	0.0498528
Fig 3 H-J		Cy5 channel						Cy2 channel
																	repeat 1				repeat 2				repeat 3				Average				Standard deviation
															Construct name	Time (min)	DNA	IG4	HG4	RNA	DNA	IG4	HG4	RNA	DNA	IG4	HG4	RNA	DNA	IG4	HG4	RNA	DNA	IG4	HG4	RNA
															11	0	1	0	0	0	1	0	0	0	1	0	0	0	1	0	0	0	0	0	0	0
															11	0.5	0.941449	0.0585514	0	0.442721	0.95659	0.0434101	0	0.11627	0.969501	0.0304987	0	0.1381	0.955847	0.0441534	0	0.232364	0.0140411	0.0140411	0	0.182501
															11	1	0.971154	0.0288464	0	0.297302	0.826808	0.150345	0.022847	1.23775	0.978109	0.0218911	0	0.176203	0.925357	0.0670275	0.00761567	0.570418	0.0854167	0.0722389	0.0131907	0.581088
															11	3	0.933786	0.0393301	0.0268839	0.438292	0.901599	0.0682481	0.0301528	0.624493	0.924582	0.0531156	0.022302	0.666434	0.919989	0.0535646	0.0264462	0.576406	0.0165778	0.0144642	0.00394365	0.121435
															11	5	0.892035	0.0625483	0.0454166	0.90754	0.845638	0.0993434	0.0550184	1.06331	0.915093	0.0563595	0.0285474	0.804654	0.884255	0.0727504	0.0429941	0.925167	0.035375	0.0232372	0.0134008	0.130225
															11	10	0.68193	0.101518	0.198615	3.14462	0.749019	0.092552	0.126977	2.74073	0.857794	0.0702696	0.0719361	1.85737	0.762914	0.0881131	0.132509	2.58091	0.0887518	0.0160899	0.0635204	0.658338
															11	15	0.663053	0.109559	0.20655	4.23866	0.681841	0.123085	0.168175	4.13941	0.760888	0.0815814	0.124942	3.59083	0.701927	0.104742	0.166556	3.98963	0.0519183	0.0211671	0.0408282	0.348917
															11	20	0.610248	0.0987659	0.250781	5.43308	0.487161	0.149882	0.308913	5.82097	0.628371	0.101841	0.218559	4.38359	0.57526	0.11683	0.259418	5.21255	0.0768319	0.0286656	0.0457919	0.743636
															11	25	0.352229	0.121299	0.429825	10.1779	0.398858	0.148732	0.38365	7.25574	0.513554	0.11945	0.285794	5.54236	0.421547	0.129827	0.366423	7.65867	0.0830212	0.0163987	0.0735442	2.3439
															11	30	0.366982	0.144798	0.405589	9.71273	0.339995	0.139715	0.417219	9.78265	0.269986	0.0740876	0.493306	9.14979	0.325655	0.119534	0.438705	9.54839	0.0500629	0.0394393	0.0476421	0.346964
															11	45	0.136656	0.0731496	0.524314	16.3456	0.172388	0.0922815	0.483911	17.911	0.143982	0.0766558	0.477639	13.6779	0.151009	0.0806956	0.495288	15.9781	0.0188735	0.0101857	0.0253317	2.14033

## Sheet: Figure 4 A, C
Fig 4
Raw uncropped representative gel image for each construct. Three independent replicates were performed.														Normalized values from gel quantification
	111- Cy5 channel						111- Cy2 channel
																repeat 1					repeat 2					repeat 3					Average					Standard deviation
														Construct name	Time (min)	DNA	IG4	HG4	IG4/HG4	RNA	DNA	IG4	HG4	IG4/HG4	RNA	DNA	IG4	HG4	IG4/HG4	RNA	DNA	IG4	HG4	IG4/HG4	RNA	DNA	IG4	HG4	IG4/HG4	RNA
														111	0	1	0	0	0	0	1	0	0	0	0	1	0	0	0	0	1	0	0	0	0	0	0	0	0	0
														111	0.5	0.892182	0.107818	0	0	0.0746374	0.678116	0.321884	0	0	0.25965	0.924537	0.0754631	0	0	0	0.831612	0.168388	0	0	0.111429	0.133912	0.133912	0	0	0.133678
														111	1	0.923446	0.076554	0	0	0.0839391	0.86879	0.13121	0	0	0.155649	0.877521	0.122479	0	0	0	0.889919	0.110081	0	0	0.0798628	0.0293617	0.0293617	0	0	0.0779046
														111	3	0.816152	0.149143	0.0347046	0.232693	0.308806	0.749637	0.224253	0.0261097	0.116429	0.297623	0.828977	0.148118	0.0229047	0.154638	0.280654	0.798256	0.173838	0.0279063	0.16792	0.295694	0.0425902	0.0436636	0.00610167	0.0592588	0.0141743
														111	5	0.788226	0.152717	0.0590575	0.386712	0.495304	0.639376	0.306227	0.0543973	0.177638	0.610171	0.712202	0.237582	0.0502163	0.211364	0.483558	0.713268	0.232175	0.054557	0.258571	0.529678	0.0744305	0.0768976	0.00442278	0.112247	0.0699561
														111	10	0.469396	0.325904	0.191963	0.589016	1.13356	0.615171	0.270523	0.10097	0.373239	0.93482	0.648894	0.237505	0.104192	0.438692	0.865763	0.577821	0.277978	0.132375	0.466982	0.978047	0.0954001	0.0446683	0.0516298	0.110635	0.139033
														111	15	0.528959	0.241693	0.201569	0.833991	1.49155	0.262832	0.447608	0.246949	0.551709	1.76253	0.472102	0.33903	0.170993	0.504362	1.14314	0.421298	0.342777	0.206504	0.63002	1.46574	0.140149	0.103009	0.0382177	0.178223	0.310498
														111	20	0.429523	0.296954	0.251705	0.847622	1.67968	0.296917	0.430443	0.23738	0.551477	1.84576	0.436852	0.321615	0.216484	0.673117	1.69993	0.387764	0.349671	0.23519	0.690739	1.74179	0.0787613	0.0710293	0.0177123	0.148857	0.0906072
														111	25	0.325167	0.331327	0.310949	0.938494	2.38832	0.286058	0.357627	0.303568	0.848837	2.86642	0.309996	0.317921	0.3229	1.01566	3.05948	0.307074	0.335625	0.312472	0.934331	2.77141	0.0197175	0.0201993	0.00975586	0.0834906	0.345519
														111	30	0.22964	0.327138	0.389659	1.19112	1.53759	0.257743	0.338583	0.356168	1.05194	3.00829	0.280046	0.339029	0.329358	0.971475	2.72838	0.25581	0.334917	0.358395	1.07151	2.42476	0.0252585	0.00674037	0.0302119	0.111121	0.780947
														111	45	0.252603	0.190042	0.46244	2.43335	4.87558	0.274311	0.26328	0.364877	1.38589	4.4611	0.321178	0.215223	0.370634	1.7221	5.53599	0.282697	0.222848	0.399317	1.84711	4.95755	0.0350484	0.0372096	0.0547419	0.534805	0.542115
	122- Cy5 channel						122- Cy2 channel
																repeat 1					repeat 2					repeat 3					Average					Standard deviation
														Construct name	Time (min)	DNA	IG4	HG4	IG4/HG4	RNA	DNA	IG4	HG4	IG4/HG4	RNA	DNA	IG4	HG4	IG4/HG4	RNA	DNA	IG4	HG4	IG4/HG4	RNA	DNA	IG4	HG4	IG4/HG4	RNA
														122	0	1	0	0	0	0	1	0	0	0	0	1	0	0	0	0	1	0	0	0	0	0	0	0	0	0
														122	0.5	0.951192	0.0488081	0	0	0.117147	0.961554	0.0384456	0	0	0.0731241	0.97074	0.0292603	0	0	0.0988606	0.961162	0.038838	0	0	0.0963771	0.0097798	0.0097798	0	0	0.0221161
														122	1	0.951245	0.0487551	0	0	0.147928	0.931361	0.0686387	0	0	0.178836	0.963225	0.0367748	0	0	0.106512	0.94861	0.0513895	0	0	0.144425	0.0160945	0.0160945	0	0	0.0362891
														122	3	0.899016	0.0805296	0.0204541	0.253995	0.461534	0.919277	0.0584462	0.0222769	0.381152	0.443538	0.866822	0.110547	0.022631	0.204718	0.598342	0.895038	0.0831744	0.0217873	0.279955	0.501138	0.026453	0.0261511	0.00116813	0.0910367	0.0846603
														122	5	0.884951	0.0839118	0.0311368	0.371067	0.604274	0.880927	0.0932831	0.0257899	0.276469	0.726198	0.851694	0.117374	0.0309323	0.263537	0.820648	0.872524	0.0981895	0.0292863	0.303691	0.71704	0.0181512	0.017262	0.00302976	0.0587062	0.108477
														122	10	0.749596	0.146646	0.103758	0.707545	1.72005	0.797003	0.122507	0.0653073	0.533089	1.13253	0.803255	0.122555	0.0741896	0.605357	1.41432	0.783285	0.130569	0.0810851	0.61533	1.4223	0.0293422	0.0139225	0.0201316	0.0876543	0.29384
														122	15	0.706379	0.147525	0.119261	0.808412	2.15358	0.726203	0.156253	0.10459	0.669361	1.92554	0.707885	0.140984	0.151131	1.07197	2.30387	0.713489	0.148254	0.124994	0.849915	2.12766	0.0110362	0.00766075	0.0237942	0.204489	0.190491
														122	20	0.471518	0.180943	0.301941	1.6687	3.73196	0.452786	0.177589	0.309554	1.74309	3.68806	0.674145	0.126349	0.182367	1.44336	2.98386	0.532816	0.161627	0.264621	1.61838	3.46796	0.122752	0.0305974	0.0713353	0.156076	0.41982
														122	25	0.28683	0.0954188	0.395864	4.1487	8.20115	0.510695	0.169788	0.27452	1.61684	3.59736	0.505693	0.133923	0.309712	2.31262	4.97428	0.434406	0.133043	0.326699	2.69272	5.59093	0.127829	0.0371923	0.0624298	1.30803	2.36303
														122	30	0.404063	0.201003	0.330366	1.64359	5.19443	0.411808	0.18662	0.344451	1.84573	4.55183	0.423404	0.155941	0.346563	2.2224	4.82772	0.413092	0.181188	0.34046	1.90391	4.85799	0.00973408	0.023017	0.00880548	0.29376	0.322367
														122	45	0.321175	0.11836	0.400953	3.38757	9.86265	0.309149	0.107199	0.424882	3.96348	6.89898	0.294215	0.108585	0.462121	4.25584	7.16952	0.30818	0.111382	0.429319	3.86896	7.97705	0.0135065	0.00608338	0.0308242	0.441787	1.63857
	133- Cy5 channel						133- Cy2 channel
																repeat 1					repeat 2					repeat 3					Average					Standard deviation
														Construct name	Time (min)	DNA	IG4	HG4	IG4/HG4	RNA	DNA	IG4	HG4	IG4/HG4	RNA	DNA	IG4	HG4	IG4/HG4	RNA	DNA	IG4	HG4	IG4/HG4	RNA	DNA	IG4	HG4	IG4/HG4	RNA
														133	0	1	0	0	0	0	1	0	0	0	0	1	0	0	0	0	1	0	0	0	0	0	0	0	0	0
														133	0.5	1	0	0	0	0	0.960438	0.0395624	0	0	0	0.959226	0.0407745	0	0	0.176431	0.973221	0.026779	0	0	0.0588102	0.0231992	0.0231992	0	0	0.101862
														133	1	0.962715	0.0372854	0	0	0	0.922107	0.0778931	0	0	0.224838	0.946199	0.0538014	0	0	0.224961	0.943673	0.0563267	0	0	0.149933	0.0204213	0.0204213	0	0	0.129846
														133	3	0.921058	0.0497089	0.0292331	0.588086	0.651749	0.904585	0.0778348	0.0175805	0.225869	0.313229	0.90926	0.072853	0.0178873	0.245526	0.541898	0.911634	0.0667989	0.021567	0.35316	0.502292	0.00848938	0.0150085	0.00664088	0.203689	0.1727
														133	5	0.775364	0.135175	0.0894608	0.661813	1.31759	0.90304	0.0755741	0.0213858	0.282979	0.466916	0.860513	0.103712	0.0357751	0.344945	1.07681	0.846306	0.104821	0.0488739	0.429912	0.953773	0.0650129	0.029816	0.035878	0.203208	0.438481
														133	10	0.729732	0.200121	0.0590945	0.295295	1.5327	0.742787	0.170892	0.086321	0.505119	1.57475	0.651539	0.224962	0.1235	0.54898	2.4413	0.708019	0.198658	0.0896384	0.449798	1.84959	0.0493472	0.0270644	0.0323304	0.135589	0.512874
														133	15	0.712298	0.154414	0.108569	0.703105	2.0142	0.663028	0.189783	0.123006	0.648141	2.89067	0.585459	0.21145	0.179433	0.848581	4.29568	0.653595	0.185216	0.137003	0.733276	3.06685	0.0639437	0.0287914	0.0374479	0.10357	1.1509
														133	20	0.593947	0.178857	0.179678	1.00459	3.69746	0.593241	0.185711	0.175888	0.947105	4.3218	0.546713	0.186625	0.227123	1.217	4.06563	0.577967	0.183731	0.19423	1.05623	4.0283	0.0270689	0.00424602	0.0285499	0.142166	0.313841
														133	25	0.514252	0.149562	0.259149	1.73272	4.17001	0.53215	0.192262	0.214532	1.11583	4.37791	0.487815	0.166943	0.265351	1.58947	5.47006	0.511405	0.169589	0.246344	1.47934	4.67266	0.0223041	0.0214724	0.0277243	0.322854	0.698346
														133	30	0.42263	0.198293	0.292701	1.4761	5.23135	0.415774	0.213967	0.290932	1.3597	6.10921	0.401774	0.175405	0.299239	1.70599	6.15886	0.413393	0.195888	0.294291	1.51393	5.83314	0.0106302	0.0193933	0.00437579	0.176216	0.521759
														133	45	0.0823401	0.166739	0.261135	1.56612	13.4206	0.249193	0.0828799	0.450258	5.43266	8.46522	0.242625	0.0786163	0.422583	5.37526	9.72232	0.191386	0.109412	0.377992	4.12468	10.5361	0.0944936	0.0496929	0.102143	2.21596	2.57598
	144- Cy5 channel						144- Cy2 channel
																repeat 1					repeat 2					repeat 3					Average					Standard deviation
														Construct name	Time (min)	DNA	IG4	HG4	IG4/HG4	RNA	DNA	IG4	HG4	IG4/HG4	RNA	DNA	IG4	HG4	IG4/HG4	RNA	DNA	IG4	HG4	IG4/HG4	RNA	DNA	IG4	HG4	IG4/HG4	RNA
														144	0	1	0	0	0	0	1	0	0	0	0	1	0	0	0	0.431579	1	0	0	0	0.14386	0	0	0	0	0.249172
														144	0.5	1	0	0	0	0.0540365	0.990062	0.00993831	0	0	0	0.981074	0.018926	0	0	0.177026	0.990379	0.00962145	0	0	0.0770207	0.009467	0.009467	0	0	0.0907234
														144	1	1	0	0	0	0.156015	0.986878	0.0131222	0	0	0	0.987607	0.0123925	0	0	0.413191	0.991495	0.00850491	0	0	0.189735	0.0073745	0.0073745	0	0	0.208649
														144	3	0.988325	0.0116745	0	0	0.304086	0.97396	0.0260403	0	0	0.648108	0.984428	0.0155716	0	0	1.04614	0.982238	0.0177622	0	0	0.666112	0.00742921	0.00742921	0	0	0.371356
														144	5	0.949555	0.0301048	0.0203406	0.675659	1.10259	0.953962	0.023354	0.0226844	0.971328	0.604517	0.984013	0.0159875	0	0	1.91971	0.96251	0.0231488	0.0143417	0.548995	1.20894	0.018752	0.00706093	0.0124754	0.497898	0.664015
														144	10	0.955347	0.0226411	0.0220118	0.972207	1.57196	0.911864	0.0328022	0.0553338	1.68689	2.88756	0.958494	0.0253582	0.0161479	0.636791	3.36568	0.941902	0.0269338	0.0311645	1.09863	2.6084	0.0260609	0.00526061	0.0211356	0.536345	0.928872
														144	15	0.908482	0.0383833	0.0531345	1.38431	3.69416	0.836686	0.0385655	0.124748	3.23471	5.38215	0.926446	0.0339776	0.0395768	1.16479	4.58048	0.890538	0.0369755	0.0724865	1.92794	4.55226	0.047494	0.00259782	0.0457648	1.13701	0.844348
														144	20	0.889789	0.0382328	0.0719779	1.88262	4.39491	0.888434	0.0364963	0.0750696	2.05691	5.10264	0.910936	0.0362157	0.0528484	1.45927	6.198	0.896386	0.0369816	0.066632	1.7996	5.23185	0.0126185	0.00109264	0.0120366	0.30735	0.908462
														144	25	0.879513	0.0337364	0.0867502	2.57141	5.1759	0.867776	0.0353723	0.0968515	2.73806	6.50595	0.904725	0.031104	0.0641711	2.06311	9.28315	0.884005	0.0334042	0.0825909	2.45753	6.98834	0.0188794	0.00215342	0.0167325	0.351592	2.09568
														144	30	0.79251	0.0335895	0.1739	5.17723	8.40934	0.801152	0.0397529	0.113127	2.84576	9.49649	0.63516	0.0320119	0.221126	6.90761	14.8679	0.742941	0.0351181	0.169385	4.97687	10.9246	0.0934409	0.0040906	0.0541407	2.03832	3.45801
														144	45	0.367398	0.034772	0.253821	7.29956	18.9431	0.591181	0.032653	0.220308	6.74696	21.1967	0.687057	0.0327548	0.160633	4.9041	14.7438	0.548545	0.0333933	0.211587	6.31687	18.2946	0.164039	0.00119511	0.047202	1.25431	3.27498

## Sheet: Fig 4 B
Fig 4B
Transcription rate values calculated by the the slope of linear line fitted to RNA over time								p-values obtained from two-tailed t-test
		Rate (RNA/time)
	construct	replicate 1	replicate 2	replicate 3	Average	Standard deviation		constructs	111 vs 122	111 vs 133	111 vs 144	122 vs 133	122 vs 144	133 vs 144
	111	0.0927	0.0991	0.1162	0.102667	0.0121492		p-value	0.101027	0.018292	0.00507056	0.0284177	0.0284177	0.0251303
	122	0.2249	0.1542	0.164	0.181033	0.0383044
	133	0.2358	0.1958	0.2133	0.214967	0.020052
	144	0.3665	0.4159	0.3645	0.3823	0.0291156

## Sheet: Figure 6
Raw uncropped gel images
		PQS 112													PQS 112
		Cy5 channel						Cy2 channel								repeat 1				repeat 2				repeat 3				Average				Standard deviation
															Time (min)	DNA	IG4	HG4	RNA	DNA	IG4	HG4	RNA	DNA	IG4	HG4	RNA	DNA	IG4	HG4	RNA	DNA	IG4	HG4	RNA
															0	1	0	0	0	1	0	0	0	1	0	0	0	1	0	0	0	0	0	0	0
															0.5	0.88907	0.11093	0	0.180286	0.930156	0.0698441	0	0	0.970089	0.0299111	0	0	0.929772	0.0702283	0	0.0600955	0.0405107	0.0405107	0	0.104088
															1	0.875691	0.124309	0	0.187654	0.916573	0.0834275	0	0	0.940963	0.0590372	0	0.142642	0.911075	0.0889246	0	0.110099	0.0329814	0.0329814	0	0.0979685
															3	0.882797	0.0997902	0.0174124	0.484766	0.903818	0.0799934	0.0161883	0.462153	0.866379	0.11759	0.0160317	0.444037	0.884331	0.0991244	0.0165442	0.463652	0.0187669	0.0188069	0.00075599	0.0204055
															5	0.80011	0.156334	0.0435563	0.919975	0.880266	0.0934307	0.0263032	0.546509	0.856914	0.105078	0.0380074	0.832862	0.845763	0.118281	0.0359556	0.766449	0.0412253	0.0334655	0.00880766	0.19539
															10	0.657669	0.232144	0.110187	2.05549	0.690694	0.205375	0.103931	1.9197	0.77928	0.133761	0.0772641	1.77707	0.709215	0.190427	0.0971273	1.91742	0.0628852	0.0508662	0.017484	0.13922
															15	0.549802	0.259772	0.177152	3.1255	0.647444	0.192463	0.140935	1.97217	0.704916	0.147491	0.117138	2.63548	0.634054	0.199909	0.145075	2.57772	0.0784191	0.05651	0.0302206	0.578827
															20	0.350445	0.222664	0.373249	5.9353	0.341335	0.253051	0.360775	4.10872	0.533306	0.221609	0.220961	3.77524	0.408362	0.232441	0.318328	4.60642	0.1083	0.0178559	0.0845528	1.16286
															25	0.310615	0.213124	0.409134	6.73803	0.305323	0.217478	0.418899	4.91558	0.454638	0.234287	0.256932	5.03942	0.356859	0.221629	0.361655	5.56435	0.0847208	0.0111759	0.0908243	1.01833
															30	0.342152	0.238594	0.360511	6.03959	0.340281	0.255668	0.348751	4.84053	0.353039	0.226141	0.332895	6.55943	0.345157	0.240134	0.347386	5.81318	0.00688947	0.0148237	0.0138585	0.881532
															45	0.318013	0.138308	0.412981	9.37511	0.304818	0.162556	0.433259	5.82864	0.322344	0.125965	0.415575	11.1681	0.315059	0.142276	0.420605	8.79063	0.00912883	0.0186154	0.0110352	2.71731
																																	0.0148237	0.0138585
		PQS 121													PQS 121
		Cy5 channel						Cy2 channel								repeat 1				repeat 2				repeat 3				Average				Standard deviation
															Time (min)	DNA	IG4	HG4	RNA	DNA	IG4	HG4	RNA	DNA	IG4	HG4	RNA	DNA	IG4	HG4	RNA	DNA	IG4	HG4	RNA
															0	1	0	0	0	1	0	0	0	1	0	0	0	1	0	0	0	0	0	0	0
															0.5	0.902759	0.0972412	0	0.143321	0.888561	0.111439	0	0.143187	0.838736	0.161264	0	0.0978031	0.876685	0.123315	0	0.128104	0.0336227	0.0336227	0	0.0262412
															1	0.858926	0.141074	0	0.19193	0.876505	0.110238	0.0132575	0.240078	0.893802	0.106198	0	0.0950824	0.876411	0.11917	0.00441915	0.175697	0.0174384	0.019077	0.0076542	0.0738482
															3	0.497326	0.384891	0.117783	1.34578	0.858487	0.111309	0.0302036	0.409603	0.799457	0.179589	0.0209537	0.430796	0.718424	0.225263	0.0563134	0.728725	0.193737	0.142395	0.0534347	0.534487
															5	0.761767	0.189502	0.0487311	0.559032	0.782708	0.163822	0.0534701	0.606647	0.676838	0.247082	0.0760801	0.701338	0.740438	0.200135	0.0594271	0.622339	0.0560654	0.0426364	0.0146153	0.0724395
															10	0.617827	0.277644	0.104529	1.23221	0.232109	0.185596	0.497726	4.3362	0.461437	0.358899	0.154095	1.74317	0.437125	0.274046	0.252117	2.4372	0.194005	0.0867075	0.214143	1.66431
															15	0.522149	0.265648	0.178803	1.9323	0.564053	0.240136	0.172342	2.37626	0.466959	0.295136	0.208447	2.49454	0.51772	0.266973	0.186531	2.2677	0.048698	0.0275237	0.0192527	0.296423
															20	0.332355	0.352526	0.277608	2.90565	0.283994	0.322353	0.347278	3.88499	0.439988	0.284028	0.236829	3.57967	0.352112	0.319635	0.287238	3.45677	0.0798517	0.0343301	0.0558507	0.501106
															25	0.247098	0.370577	0.335963	3.64401	0.316288	0.300727	0.324212	4.02856	0.321416	0.328183	0.298394	5.10901	0.294934	0.333162	0.319523	4.26053	0.0415064	0.0351899	0.0192184	0.75955
															30	0.181093	0.0949912	0.499356	9.54064	0.227726	0.278758	0.409789	4.97778	0.191346	0.331514	0.398091	4.90628	0.200055	0.235088	0.435745	6.4749	0.0245059	0.124161	0.0553982	2.65525
															45	0.20685	0.149713	0.488741	7.82405	0.0611812	0.181366	0.588103	10.2193	0.189846	0.181392	0.476852	8.53541	0.152626	0.170824	0.517899	8.8596	0.0796485	0.0182826	0.0610885	1.23011
211- Cy5 channel
		PQS 211													PQS 211
		Cy5 channel						Cy2 channel								repeat 1				repeat 2				repeat 3				Average				Standard deviation
															Time (min)	DNA	IG4	HG4	RNA	DNA	IG4	HG4	RNA	DNA	IG4	HG4	RNA	DNA	IG4	HG4	RNA	DNA	IG4	HG4	RNA
															0	1	0	0	0	1	0	0	0	1	0	0	0	1	0	0	0	0	0	0	0
															0.5	0.848075	0.151925	0	0.212416	0.927203	0.0727968	0	0.103603	0.951428	0.0485719	0	0	0.908902	0.0910978	0	0.105339	0.0540523	0.0540523	0	0.106218
															1	0.924485	0.0755148	0	0.237037	0.920264	0.0797363	0	0.0959132	0.925772	0.0742283	0	0.175159	0.923507	0.0764931	0	0.16937	0.00288142	0.00288142	0	0.0707396
															3	0.81523	0.160496	0.0242747	0.486196	0.897785	0.0874428	0.0147724	0.304614	0.866232	0.108047	0.0257207	0.46112	0.859749	0.118662	0.0215893	0.41731	0.0416577	0.0376654	0.00594767	0.0983997
															5	0.823885	0.143035	0.03308	0.592102	0.862976	0.112764	0.0242604	0.638298	0.844929	0.122502	0.0325686	0.608591	0.84393	0.1261	0.0299697	0.612997	0.0195644	0.0154529	0.00495097	0.0234111
															10	0.612026	0.289785	0.098189	1.3263	0.522269	0.3234	0.154331	1.98852	0.760246	0.159246	0.0805076	1.32216	0.631514	0.257477	0.111009	1.54566	0.120179	0.0867149	0.0385452	0.383532
															15	0.522374	0.321144	0.156482	2.31075	0.654718	0.203226	0.124036	2.02687	0.61743	0.23104	0.133367	2.29511	0.598174	0.251803	0.137962	2.21091	0.0682407	0.0616402	0.0167037	0.159575
															20	0.46485	0.30556	0.200597	3.53737	0.527748	0.251974	0.180684	2.61443	0.55481	0.248289	0.180983	3.10176	0.515803	0.268608	0.187421	3.08452	0.0461543	0.0320546	0.0114114	0.461714
															25	0.365115	0.336113	0.259235	4.59528	0.379605	0.320093	0.262379	3.31605	0.437523	0.285974	0.239618	4.60538	0.394081	0.31406	0.253744	4.17224	0.038313	0.0256083	0.0123342	0.741499
															30	0.352017	0.291713	0.304178	5.61562	0.37271	0.275256	0.284264	4.92141	0.325568	0.296144	0.313618	5.39933	0.350098	0.287704	0.300687	5.31212	0.0236292	0.0110059	0.0149847	0.355226
															45	0.354846	0.173702	0.29767	17.2014	0.376591	0.190971	0.324587	9.31023	0.317761	0.15906	0.361948	11.059	0.349733	0.174578	0.328068	12.5235	0.0297467	0.0159739	0.0322802	4.14443
122- Cy5 channel
		PQS 122													PQS 122
		Cy5 channel						Cy2 channel								repeat 1				repeat 2				repeat 3				Average				Standard deviation
															Time (min)	DNA	IG4	HG4	RNA	DNA	IG4	HG4	RNA	DNA	IG4	HG4	RNA	DNA	IG4	HG4	RNA	DNA	IG4	HG4	RNA
															0	1	0	0	0	1	0	0	0	1	0	0	0	1	0	0	0	0	0	0	0
															0.5	0.951192	0.0488081	0	0.117147	0.961554	0.0384456	0	0.0731241	0.97074	0.0292603	0	0.0988606	0.961162	0.038838	0	0.0963771	0.0097798	0.0097798	0	0.0221161
															1	0.951245	0.0487551	0	0.147928	0.931361	0.0686387	0	0.178836	0.963225	0.0367748	0	0.106512	0.94861	0.0513895	0	0.144425	0.0160945	0.0160945	0	0.0362891
															3	0.899016	0.0805296	0.0204541	0.461534	0.919277	0.0584462	0.0222769	0.443538	0.866822	0.110547	0.022631	0.598342	0.895038	0.0831744	0.0217873	0.501138	0.026453	0.0261511	0.00116813	0.0846603
															5	0.884951	0.0839118	0.0311368	0.604274	0.880927	0.0932831	0.0257899	0.726198	0.851694	0.117374	0.0309323	0.820648	0.872524	0.0981895	0.0292863	0.71704	0.0181512	0.017262	0.00302976	0.108477
															10	0.749596	0.146646	0.103758	1.72005	0.797003	0.122507	0.0653073	1.13253	0.803255	0.122555	0.0741896	1.41432	0.783285	0.130569	0.0810851	1.4223	0.0293422	0.0139225	0.0201316	0.29384
															15	0.706379	0.147525	0.119261	2.15358	0.726203	0.156253	0.10459	1.92554	0.707885	0.140984	0.151131	2.30387	0.713489	0.148254	0.124994	2.12766	0.0110362	0.00766075	0.0237942	0.190491
															20	0.471518	0.180943	0.301941	3.73196	0.452786	0.177589	0.309554	3.68806	0.674145	0.126349	0.182367	2.98386	0.532816	0.161627	0.264621	3.46796	0.122752	0.0305974	0.0713353	0.41982
															25	0.28683	0.0954188	0.395864	8.20115	0.510695	0.169788	0.27452	3.59736	0.505693	0.133923	0.309712	4.97428	0.434406	0.133043	0.326699	5.59093	0.127829	0.0371923	0.0624298	2.36303
															30	0.404063	0.201003	0.330366	5.19443	0.411808	0.18662	0.344451	4.55183	0.423404	0.155941	0.346563	4.82772	0.413092	0.181188	0.34046	4.85799	0.00973408	0.023017	0.00880548	0.322367
															45	0.321175	0.11836	0.400953	9.86265	0.309149	0.107199	0.424882	6.89898	0.294215	0.108585	0.462121	7.16952	0.30818	0.111382	0.429319	7.97705	0.0135065	0.00608338	0.0308242	1.63857
212- Cy5 channel
		PQS 212													PQS 212
		Cy5 channel						Cy2 channel								repeat 1				repeat 2				repeat 3				Average				Standard deviation
															Time (min)	DNA	IG4	HG4	RNA	DNA	IG4	HG4	RNA	DNA	IG4	HG4	RNA	DNA	IG4	HG4	RNA	DNA	IG4	HG4	RNA
															0	1	0	0	0	1	0	0	0	1	0	0	0	1	0	0	0	0	0	0	0
															0.5	0.900076	0.0999237	0	0	0.769717	0.230283	0	0.564186	0.923596	0.0764043	0	0	0.864463	0.135537	0	0.188062	0.0828907	0.0828907	0	0.325733
															1	0.816534	0.143668	0.0397977	0.213551	0.901929	0.0980713	0	0.247552	0.90803	0.0919698	0	0.200067	0.875498	0.111236	0.0132659	0.22039	0.0511551	0.0282521	0.0229772	0.0244703
															3	0.800119	0.166999	0.032882	0.43916	0.911727	0.0882734	0	0.292266	0.8871	0.0988046	0.0140957	0.410988	0.866315	0.118026	0.0156592	0.380805	0.0586353	0.042738	0.0164967	0.0779599
															5	0.771435	0.166862	0.0617035	0.871862	0.846775	0.129549	0.0236754	0.667952	0.813883	0.150246	0.0358715	0.768606	0.810698	0.148886	0.0404168	0.769473	0.0377712	0.0186934	0.0194172	0.101958
															10	0.412099	0.281384	0.280766	2.80419	0.685074	0.24992	0.065006	1.21304	0.751636	0.161522	0.0781585	1.57922	0.61627	0.230942	0.14131	1.86549	0.179922	0.0621439	0.120951	0.83331
															15	0.498904	0.272062	0.198848	2.80999	0.634522	0.228758	0.117966	2.04394	0.541429	0.237203	0.20068	3.14786	0.558285	0.246008	0.172498	2.66726	0.0693626	0.0229557	0.0472351	0.565632
															20	0.404701	0.252933	0.28549	4.28875	0.35698	0.228403	0.360753	3.7933	0.548572	0.222737	0.201196	3.56375	0.436751	0.234691	0.28248	3.88193	0.0997358	0.0160499	0.0798208	0.370539
															25	0.384767	0.2395	0.317768	5.34915	0.461449	0.28084	0.218574	3.76973	0.472368	0.2449	0.244458	4.51316	0.439528	0.25508	0.260267	4.54401	0.0477375	0.0224711	0.0514516	0.790163
															30	0.294516	0.179048	0.426337	6.91312	0.407413	0.24953	0.284714	4.84066	0.391536	0.22107	0.318572	5.97055	0.364488	0.21655	0.343208	5.90811	0.0611154	0.0354576	0.0739557	1.03764
															45	0.255769	0.111442	0.45414	8.15663	0.30779	0.14043	0.442702	8.68586	0.292926	0.0951017	0.459294	10.8317	0.285495	0.115658	0.452045	9.22472	0.0267946	0.0229566	0.00849175	1.41659
221- Cy5 channel
		PQS 221													PQS 221
		Cy5 channel						Cy2 channel								repeat 1				repeat 2				repeat 3				Average				Standard deviation
															Time (min)	DNA	IG4	HG4	RNA	DNA	IG4	HG4	RNA	DNA	IG4	HG4	RNA	DNA	IG4	HG4	RNA	DNA	IG4	HG4	RNA
															0	1	0	0	0	1	0	0	0	1	0	0	0	1	0	0	0	0	0	0	0
															0.5	0.941606	0.0583937	0	0.12257	0.906437	0.0935631	0	0.124745	0.942545	0.057455	0	0	0.930196	0.0698039	0	0.0824383	0.0205814	0.0205814	0	0.071402
															1	0.935645	0.0643547	0	0.160499	0.902529	0.0974711	0	0.113621	0.924752	0.0752477	0	0.066428	0.920975	0.0790245	0	0.113516	0.0168782	0.0168782	0	0.0470358
															3	0.828591	0.153251	0.0181585	0.573451	0.60127	0.283793	0.114937	1.8084	0.616943	0.247635	0.135422	1.56748	0.682268	0.228226	0.0895058	1.31645	0.126962	0.0674008	0.0626318	0.654631
															5	0.832821	0.134968	0.0322111	0.778508	0.736053	0.193099	0.0708472	1.07305	0.760276	0.178568	0.0611562	0.999722	0.776383	0.168879	0.0547381	0.950426	0.0503544	0.0302526	0.0201018	0.153333
															10	0.514791	0.2774	0.207809	3.0056	0.70252	0.158681	0.121972	2.17897	0.724395	0.140777	0.113071	1.54595	0.647236	0.192286	0.147617	2.2435	0.11522	0.0742525	0.0523171	0.731963
															15	0.707893	0.185754	0.106353	3.05225	0.61246	0.18557	0.169299	3.07603	0.619673	0.160254	0.183441	2.78641	0.646675	0.177193	0.153031	2.97157	0.0531387	0.0146694	0.0410382	0.160787
															20	0.633377	0.199134	0.167489	3.84266	0.486762	0.227257	0.244817	4.16355	0.490886	0.200109	0.265214	3.81784	0.537008	0.208833	0.22584	3.94135	0.0834835	0.0159631	0.0515525	0.192826
															25	0.456172	0.208296	0.29585	5.25382	0.333768	0.247207	0.345493	5.58103	0.331635	0.128122	0.427689	8.42517	0.373858	0.194542	0.356344	6.42	0.0712937	0.0607222	0.0665858	1.74421
															30	0.355346	0.134652	0.417942	5.82332	0.358405	0.204403	0.334594	6.70385	0.303418	0.223787	0.390207	5.63906	0.339056	0.187614	0.380914	6.05541	0.0309017	0.0468792	0.0424438	0.569074
															45	0.388475	0.0910154	0.409241	7.79062	0.304716	0.129762	0.382991	11.423	0.214504	0.100308	0.477824	11.3077	0.302565	0.107029	0.423352	10.1738	0.0870058	0.0202287	0.0489655	2.06467
															p-values of RNA at 30 minutes								p-values of IG4 at 30 minutes								p-values of HG4 at 30 minutes
																112 vs 121	112 vs 211	121 vs 211	122 vs 212	122 vs 221	212 vs 221			112 vs 121	112 vs 211	121 vs 211	122 vs 212	122 vs 221	212 vs 221			112 vs 121	112 vs 211	121 vs 211	122 vs 212	122 vs 221	212 vs 221
															p-value (2-tailed)	0.704159	0.298859	0.490935	0.127261	0.130155	0.883173		p-value (2-tailed)	0.951334	0.0848381	0.544113	0.342651	0.88472	0.209033		p-value (2-tailed)	0.0729601	0.0784402	0.0527481	0.959132	0.287511	0.255247
															112	DNA	IG4	HG4	RNA				122	DNA	IG4	HG4	RNA
															repeat 1	0.342152	0.238594	0.360511	6.03959				repeat 1	0.404063	0.201003	0.330366	5.19443
															repeat 2	0.340281	0.255668	0.348751	4.84053				repeat 2	0.411808	0.18662	0.344451	4.55183
															repeat 3	0.353039	0.226141	0.332895	6.55943				repeat 3	0.423404	0.155941	0.346563	4.82772
															121								212
															repeat 1	0.181093	0.0949912	0.499356	9.54064				repeat 1	0.294516	0.179048	0.426337	6.91312
															repeat 2	0.227726	0.278758	0.409789	4.97778				repeat 2	0.407413	0.24953	0.284714	4.84066
															repeat 3	0.191346	0.331514	0.398091	4.90628				repeat 3	0.391536	0.22107	0.318572	5.97055
															211								221
															repeat 1	0.352017	0.291713	0.304178	5.61562				repeat 1	0.355346	0.134652	0.417942	5.82332
															repeat 2	0.37271	0.275256	0.284264	4.92141				repeat 2	0.358405	0.204403	0.334594	6.70385
															repeat 3	0.325568	0.296144	0.313618	5.39933				repeat 3	0.303418	0.223787	0.390207	5.63906

## Sheet: Figure 7
Fig 7A											Fig 7B
Model 1 was used to fit the average value											k1 and k2 values were obtained by fititng model 3 to values from the excel sheet "data for fitting" available on the online repository
											correlation and heat map was plotted with code "heat map.ipynb" on the online repository
		average			standard deviation						Construct	RNA at 30 minutes	IG4 at 30 minutes	HG4 at 30 minutes	k1	variance	loop length	k2	HG4/IG4
Construct	time (min)	DNA	IG4	HG4	DNA	IG4	HG4				11	9.54839	0.119534	0.438705	0.0247979	0	2	0.119759	3.67014
111	0	1	0	0	0	0	0				111	2.42476	0.334917	0.358395	0.0873771	0	3	0.0382024	1.0701
111	0.5	0.831612	0.168388	0	0.133912	0.133912	0				112	5.81318	0.240134	0.347386	0.0463893	0.333333	4	0.0609698	1.44663
111	1	0.889919	0.110081	0	0.0293617	0.0293617	0				121	6.4749	0.235088	0.435745	0.13046	0.333333	4	0.051573	1.85354
111	3	0.798256	0.173838	0.0279063	0.0425902	0.0436636	0.00610167				122	4.85799	0.181188	0.34046	0.0306405	0.333333	5	0.0805583	1.87904
111	5	0.713268	0.232175	0.054557	0.0744305	0.0768976	0.00442278				123	9.46499	0.142267	0.287704	0.0447155	1	6	0.0701717	2.02228
111	10	0.577821	0.277978	0.132375	0.0954001	0.0446683	0.0516298				133	5.83314	0.195888	0.294291	0.0320408	1.33333	7	0.060682	1.50234
111	15	0.421298	0.342777	0.206504	0.140149	0.103009	0.0382177				144	10.9246	0.0351181	0.169385	0.00367228	3	9	0.139433	4.82329
111	20	0.387764	0.349671	0.23519	0.0787613	0.0710293	0.0177123				211	5.31212	0.287704	0.300687	0.0523575	0.333333	4	0.0393559	1.04512
111	25	0.307074	0.335625	0.312472	0.0197175	0.0201993	0.00975586				212	5.90811	0.21655	0.343208	0.0680413	0.333333	5	0.0544976	1.58489
111	30	0.25581	0.334917	0.358395	0.0252585	0.00674037	0.0302119				221	6.05541	0.187614	0.380914	0.142256	0.333333	5	0.0646342	2.03031
111	45	0.282697	0.222848	0.399317	0.0350484	0.0372096	0.0547419				222	5.71518	0.218319	0.379765	0.0508506	0	6	0.0716302	1.7395
											231	6.74207	0.206017	0.422833	0.0731532	1	6	0.0717695	2.05241
											233	6.19456	0.0650466	0.174712	0.00647386	0.333333	8	0.104124	2.68595
											312	4.17301	0.106391	0.386985	0.0517721	1	6	0.0981392	3.6374
											333	6.34312	0.036758	0.195466	0.00724147	0	9	0.127314	5.31764
Fig 7 C
RNA and HG4/IG4 values at 30 minutes											Fig 7 D
Gray line is the amount of RNA produced by control sequence at 30 minutes (3.89)
	average		standard deviation								Construct	loop length	IG4 at 30 min	IG4 at 30 min stdev	k2
Construct	HG4/IG4	RNA	HG4/IG4	RNA							11	2	0.119534	0.0394393	0.119759
11	3.67014	9.54839	0.0476421	0.346964							111	3	0.334917	0.00674037	0.0382024
111	1.0701	2.42476	0.0302119	0.780947							112	4	0.240134	0.0148237	0.0609698
112	1.44663	5.81318	0.0138585	0.881532							121	4	0.235088	0.124161	0.051573
121	1.85354	6.4749	0.0553982	2.65525							122	5	0.181188	0.023017	0.0805583
122	1.87904	4.85799	0.00880548	0.322367							123	6	0.142267	0.00956676	0.0701717
123	2.02228	9.46499	0.052342	0.730283							133	7	0.195888	0.0193933	0.060682
133	1.50234	5.83314	0.00437579	0.521759							144	9	0.0351181	0.0040906	0.139433
144	4.82329	10.9246	0.0541407	3.45801							211	4	0.287704	0.0110059	0.0393559
211	1.04512	5.31212	0.0149847	0.355226							212	5	0.21655	0.0354576	0.0544976
212	1.58489	5.90811	0.0739557	1.03764							221	5	0.187614	0.0468792	0.0646342
221	2.03031	6.05541	0.0424438	0.569074							222	6	0.218319	0.141717	0.0716302
222	1.7395	5.71518	0.107138	1.70011							231	6	0.206017	0.0130628	0.0717695
231	2.05241	6.74207	0.028336	2.11589							233	8	0.0650466	0.00956632	0.104124
233	2.68595	6.19456	0.0316724	1.6505							312	6	0.106391	0.00893876	0.0981392
312	3.6374	4.17301	0.0374159	0.679553							333	9	0.036758	0.0206568	0.127314
333	5.31764	6.34312	0.016369	0.477915
