# Supplementary material for: Opposing roles of two R-loop associated G-quadruplexes in tuning transcription activity
Source: Nucleic Acids Res. 2025 Sep 23;53(18):gkaf930. doi: 10.1093/nar/gkaf930 (PMC12455608; doi:10.1093/nar/gkaf930)
Supplement: gkaf930_Supplemental_Files [file gkaf930_supplemental_files.zip › DATA SOURCE_SUPPLEMENTARY FIGURES.xlsx]

## Sheet: Supp Fig 1
Supp Fig 2A
Full gel images
Native gel image								Denatured gel image							Cy3							Cy5								Cy2
Supp Fig 2 B
lanes used in the supplementary are lanes 1 and 2, which corresponds to PQS 111 with or without Rnase H treatement. The other lanes corresponds to PQS 122, 133, 144 with or without RNaseH treatment

## Sheet: Supp Fig 2
Full uncropped gels are shown below
Supp Fig 2A								Supp Fig 2B
Supp Fig 2C								Supp Fig 2D

## Sheet: Supp Fig 3
Raw data values
PQS 121		repeat 1			repeat 2			repeat 3			average			standard deviation
	time (min)	IG4	HG4	HG4/IG4	IG4	HG4	HG4/IG4	IG4	HG4	HG4/IG4	IG4	HG4	HG4/IG4	IG4	HG4	HG4/IG4
	0	0	0		0	0		0	0		0	0	0	0	0	0
	1	0.0800491	0	0	0.146539	0.0169622	0.115753	0.104607	0	0	0.110398	0.00565408	0.0385842	0.0336211	0.00979316	0.0668298
	3	0.124876	0.0156572	0.125382	0.275859	0.0479681	0.173886	0.165528	0.0143892	0.0869292	0.188754	0.0260048	0.128732	0.0781253	0.0190313	0.0435753
	5	0.129116	0.030834	0.238808	0.246041	0.0380925	0.154822	0.284013	0.0553747	0.194972	0.219723	0.0414337	0.196201	0.0807323	0.0126069	0.0420067
	7.5	0.158204	0.0441022	0.278768	0.251811	0.0682974	0.271225	0.286638	0.0744569	0.259759	0.232218	0.0622855	0.269917	0.0664209	0.0160455	0.0095713
	15	0.211033	0.108261	0.513003	0.248315	0.14369	0.578661	0.243461	0.113493	0.466164	0.23427	0.121815	0.519276	0.0202691	0.0191244	0.05651
PQS 11		repeat 1			repeat 2			repeat 3			average			standard deviation
	time (min)	IG4	HG4	HG4/IG4	IG4	HG4	HG4/IG4	IG4	HG4	HG4/IG4	IG4	HG4	HG4/IG4	IG4	HG4	HG4/IG4
	0	0	0	0	0	0	0	0	0	0	0	0	0	0	0	0
	0.5	0.0585514	0	0	0.0434101	0	0	0.0304987	0	0	0.0441534	0	0	0.0140411	0	0
	1	0.0288464	0	0	0.150345	0.022847	0.151964	0.0218911	0	0	0.0670275	0.00761567	0.0506546	0.0722389	0.0131907	0.0877364
	3	0.0393301	0.0268839	0.683545	0.0682481	0.0301528	0.441811	0.0531156	0.022302	0.419876	0.0535646	0.0264462	0.515077	0.0144642	0.00394365	0.146309
	5	0.0625483	0.0454166	0.726103	0.0993434	0.0550184	0.55382	0.0563595	0.0285474	0.506523	0.0727504	0.0429941	0.595482	0.0232372	0.0134008	0.115567
	10	0.101518	0.198615	1.95646	0.092552	0.126977	1.37195	0.0702696	0.0719361	1.02372	0.0881131	0.132509	1.45071	0.0160899	0.0635204	0.471334
	15	0.109559	0.20655	1.88529	0.123085	0.168175	1.36633	0.0815814	0.124942	1.5315	0.104742	0.166556	1.59438	0.0211671	0.0408282	0.265133
	20	0.0987659	0.250781	2.53914	0.149882	0.308913	2.06104	0.101841	0.218559	2.14608	0.11683	0.259418	2.24875	0.0286656	0.0457919	0.255053
	25	0.121299	0.429825	3.54353	0.148732	0.38365	2.57947	0.11945	0.285794	2.39259	0.129827	0.366423	2.83853	0.0163987	0.0735442	0.617655
	30	0.144798	0.405589	2.80106	0.139715	0.417219	2.98622	0.0740876	0.493306	6.65842	0.119534	0.438705	4.14857	0.0394393	0.0476421	2.17556
	45	0.0731496	0.524314	7.16769	0.0922815	0.483911	5.24386	0.0766558	0.477639	6.23097	0.0806956	0.495288	6.21417	0.0101857	0.0253317	0.962027
PQS 111		repeat 1			repeat 2			repeat 3			average			standard deviation
	time (min)	IG4	HG4	HG4/IG4	IG4	HG4	HG4/IG4	IG4	HG4	HG4/IG4	IG4	HG4	HG4/IG4	IG4	HG4	HG4/IG4
	0	0	0	0	0	0	0	0	0	0	0	0	0	0	0	0
	0.5	0.107818	0	0	0.321884	0	0	0.0754631	0	0	0.168388	0	0	0.133912	0	0
	1	0.076554	0	0	0.13121	0	0	0.122479	0	0	0.110081	0	0	0.0293617	0	0
	3	0.149143	0.0347046	0.232693	0.224253	0.0261097	0.116429	0.148118	0.0229047	0.154638	0.173838	0.0279063	0.16792	0.0436636	0.00610167	0.0592588
	5	0.152717	0.0590575	0.386712	0.306227	0.0543973	0.177638	0.237582	0.0502163	0.211364	0.232175	0.054557	0.258571	0.0768976	0.00442278	0.112247
	10	0.325904	0.191963	0.589016	0.270523	0.10097	0.373239	0.237505	0.104192	0.438692	0.277978	0.132375	0.466982	0.0446683	0.0516298	0.110635
	15	0.241693	0.201569	0.833991	0.447608	0.246949	0.551709	0.33903	0.170993	0.504362	0.342777	0.206504	0.63002	0.103009	0.0382177	0.178223
	20	0.296954	0.251705	0.847622	0.430443	0.23738	0.551477	0.321615	0.216484	0.673117	0.349671	0.23519	0.690739	0.0710293	0.0177123	0.148857
	25	0.331327	0.310949	0.938494	0.357627	0.303568	0.848837	0.317921	0.3229	1.01566	0.335625	0.312472	0.934331	0.0201993	0.00975586	0.0834906
	30	0.327138	0.389659	1.19112	0.338583	0.356168	1.05194	0.339029	0.329358	0.971475	0.334917	0.358395	1.07151	0.00674037	0.0302119	0.111121
	45	0.190042	0.46244	2.43335	0.26328	0.364877	1.38589	0.215223	0.370634	1.7221	0.222848	0.399317	1.84711	0.0372096	0.0547419	0.534805

## Sheet: Supp Fig 4
			RNA at 30 minutes
		Construct	repeat 1	repeat 2	repeat 3	average	standard deviation
		111	1.53759	3.00829	2.72838	2.42476	0.780947
		122	5.19443	4.55183	4.82772	4.85799	0.322367
		133	5.23135	6.10921	6.15886	5.83314	0.521759
		144	8.40934	9.49649	14.8679	10.9246	3.45801
		two-tailed t-test
		111 vs 122	111 vs 133	111 vs144	122 vs 133	122 vs 144	133 vs 144
	p-values	0.0614088	0.00252201	0.0430603	0.175726	0.0976185	0.106539

## Sheet: Supp Fig 5
The values from the excel sheet "data for fitting" was inputted to codes provided for fitting
Supp Fig 5A-B
model	file name
1	fitting_model 1.ipynb
2	fitting_model 2.ipynb
3	fitting_model 3.ipynb
4	fitting_model 4.ipynb
5	fitting_model 5.ipynb
6	fitting_model 6.ipynb
Supp Fig 5C
R-squared values for the fitting of DNA, IG4, HG4 for each model. Code used to calculate R-squared is in the fitting code above
	Model 1			Model 2			Model 3			Model 4			Model 5			Model 6
construct name	DNA	IG4	HG4	DNA	IG4	HG4	DNA	IG4	HG4	DNA	IG4	HG4	DNA	IG4	HG4	DNA	IG4	HG4
111	0.9464	0.8521	0.9138	0.9501	0.815	0.9916	0.9278	0.819	0.8708	0.9051	-2.5495	0.385	0.9291	-3.9766	0.4722	0.9291	-0.4439	0.6384
11	0.8636	0.6772	0.9767	0.8687	0.7731	0.9782	0.8562	0.6625	0.9782	0.7984		0.2648	0.8686	-96.1032	0.3477	0.87	-45.8582	0.5031
121	0.9456	0.7344	0.8278	0.9349	0.718	0.9291	0.9411	0.7115	0.8159	0.9192	-5.1369	0.1506	0.8802	-7.2378	0.2382	0.8899	-1.8271	0.4045
122	0.9399	0.913	0.9529	0.9386	0.9122	0.9534	0.938	0.9109	0.9536	0.6398	-30.6521	0.4259	0.8282	-38.422	0.509	0.8137	-16.5309	0.6574
133	0.9112	0.925	0.8896	0.9085	0.9267	0.898	0.9164	0.9197	0.8769	0.7241	-15.8043	0.5727	0.8608	-20.2805	0.6634	0.8551	-7.8982	0.8087
144	0.7352	0.9594	0.9535	0.734	0.9586	0.9525	0.7195	0.9581	0.9491	0.7467	0.5284	0.9331	0.7629	-4.495	0.8821	0.676	0.9206	0.9294

## Sheet: Supp Fig 6
Supp Fig 6A
	RNA at 30 minutes
Construct	average	standard deviation	standard error
111	2.42476	0.780947	0.45088
control	3.89372	0.66449	0.383644
312	4.17301	0.679553	0.39234
122	4.85799	0.322367	0.186119
211	5.31212	0.355226	0.20509
222	5.71518	1.70011	0.98156
112	5.81318	0.881532	0.508953
133	5.83314	0.521759	0.301238
212	5.90811	1.03764	0.599081
221	6.05541	0.569074	0.328555
233	6.19456	1.6505	0.952919
333	6.34312	0.477915	0.275925
121	6.4749	2.65525	1.53301
231	6.74207	2.11589	1.22161
123	9.46499	0.730283	0.421629
11	9.54839	0.346964	0.20032
144	10.9246	3.45801	1.99648
Supp Fig 6B-C
	average		standard deviation		standard error
Construct	IG4	HG4	IG4	HG4	IG4	HG4
144	0.0351181	0.169385	0.0040906	0.0541407	0.00236171	0.0312582
333	0.036758	0.195466	0.0206568	0.016369	0.0119262	0.00945063
233	0.0650466	0.174712	0.00956632	0.0316724	0.00552312	0.0182861
312	0.106391	0.386985	0.00893876	0.0374159	0.00516079	0.0216021
11	0.119534	0.438705	0.0394393	0.0476421	0.0227703	0.0275062
123	0.142267	0.287704	0.00956676	0.052342	0.00552337	0.0302197
122	0.181188	0.34046	0.023017	0.00880548	0.0132889	0.00508385
221	0.187614	0.380914	0.0468792	0.0424438	0.0270657	0.0245049
133	0.195888	0.294291	0.0193933	0.00437579	0.0111967	0.00252636
231	0.206017	0.422833	0.0130628	0.028336	0.00754181	0.0163598
212	0.21655	0.343208	0.0354576	0.0739557	0.0204714	0.0426984
222	0.218319	0.379765	0.141717	0.107138	0.0818205	0.0618561
121	0.235088	0.435745	0.124161	0.0553982	0.0716846	0.0319841
112	0.240134	0.347386	0.0148237	0.0138585	0.00855849	0.00800119
211	0.287704	0.300687	0.0110059	0.0149847	0.00635426	0.00865142
111	0.334917	0.358395	0.00674037	0.0302119	0.00389155	0.0174428

## Sheet: Supp Fig 7
Supp Fig 7A
k1 and k1r values obtained from fitting																			Supp Fig 7B
	repeat 1				repeat 2				repeat 3				avg							k1/k1r
construct	k1	k2	k1_r	k1/k1_r	k1	k2	k1_r	k1/k1_r	k1	k2	k1_r	k1/k1_r	k1	k2	k1_r	k1/k1r			IG4 after RH	average	standard deviation	standard error
111	0.0700697	0.0456753	0.0534442	1.31108	0.119855	0.0316423	0.0898614	1.33378	0.0722062	0.0372896	0.0624336	1.15653	0.0849617	0.0376163	0.0688572	1.26713			0.298479	1.26713	0.0964542	0.0556878
112	0.0643115	0.059559	0.0713304	0.901601	0.0436122	0.0629361	0.0262043	1.66431	0.0312441	0.0604143	0.0151167	2.06686	0.0455663	0.0608478	0.0394809	1.54426			0.149834	1.54426	0.591834	0.341696
121	0.215938	0.052882	0.302661	0.713465	0.077329	0.0589947	0.0489147	1.58089	0.0981125	0.0428422	0.0843837	1.1627	0.0990302	0.0508813	0.0879096	1.15235			0.0798465	1.15235	0.433808	0.250459
122	0.0361239	0.0791447	0.030909	1.16872	0.0292072	0.0755062	0.0143562	2.03447	0.0265905	0.0870239	0.0130359	2.0398	0.0309285	0.0801549	0.0217045	1.74766			0.107275	1.74766	0.501385	0.289475
123	0.051507	0.0712662	0.124852	0.412544	0.0387025	0.0757746	0.0735522	0.526192	0.0439371	0.0634744	0.101424	0.433203	0.0444766	0.0702382	0.0995716	0.457313				0.457313	0.0605384	0.0349519
211	0.066917	0.0344936	0.0696856	0.960269	0.0536169	0.0384171	0.0589745	0.909154	0.0365386	0.045157	0.0218889	1.66927	0.0516265	0.0389656	0.0514605	1.17957			0.0899843	1.17957	0.424869	0.245299
212	0.109334	0.0566821	0.149198	0.732811	0.049937	0.0499032	0.0516848	0.966182	0.0448531	0.0569076	0.0496651	0.903112	0.0649236	0.0542684	0.0843963	0.867368			0.0274121	0.867368	0.120722	0.0696986
221	0.0752965	0.0609023	0.158811	0.474127	0.19825	0.0556131	0.441658	0.448876	0.15322	0.0773872	0.372361	0.411483	0.134486	0.0643438	0.312894	0.444829			0.0411657	0.444829	0.0315173	0.0181965
222	0.0604444	0.0905708	0.0686072	0.881022	0.0464605	0.0324971	0.018649	2.49132	0.0456468	0.0918227	0.058123	0.785347	0.0508897	0.0616615	0.0431573	1.3859			0.019443	1.3859	0.958518	0.553401
231	0.0673618	0.0660204	0.0609565	1.10508	0.10276	0.0761107	0.143263	0.717282	0.0493379	0.0731774	0.0218216	2.26097	0.0647981	0.0712654	0.055704	1.36111			0.0951104	1.36111	0.80306	0.463647
312	0.0864081	0.08053	0.180825	0.477854	0.0276236	0.110508	0.0350625	0.787839	0.0412845	0.10338	0.0976218	0.422902	0.0515311	0.095516	0.12546	0.562865			0.0191973	0.562865	0.196761	0.1136
Supp Fig 7C-D
											rep 1		rep 2		Avg		standard deviation
								construct and condition			IG4	IG4 RH/ R1	IG4	IG4 RH/R1	IG4	IG4 RH/ R1	IG4	IG4 RH/ R1
										111	0.192029	0.559612	0.28511	0.532633	0.238569	0.546123	0.0658185	0.0190771
										122	0.161993	0.164133	0.2159	0.339153	0.188947	0.251643	0.0381183	0.123758
										133	0.105221	0.159095	0.0876282	0.347383	0.0964245	0.253239	0.0124399	0.13314
										144	0.129378	0.0767355	0.160082	0.0953897	0.14473	0.0860626	0.021711	0.0131905
										111 RH	0.107462		0.151859		0.12966		0.0313938
										122 RH	0.0265884		0.0732233		0.0499058		0.0329759
										133 RH	0.0167401		0.0304406		0.0235903		0.00968769
										144 RH	0.00992789		0.0152702		0.012599		0.00377756
										p-value		IG4 RH/ R1	rep 1	rep 2
									111 vs 122	0.210342		111	0.559612	0.532633
									133 vs 144	0.2989		122	0.164133	0.339153
									111 vs 144	0.0315472		133	0.159095	0.347383
												144	0.0767355	0.0953897

## Sheet: Supp Fig 8
Supp Fig 8
		EDTA+SDS			EDTA only
	time (min)	DNA	IG4	HG4	DNA	IG4	HG4	complex	IG4 + complex
	0	1	0	0	1	0	0	0	0
	0.5	0.994196	0.00580407	0	0.960298	0	0	0.0204468	0.0204468
	1	0.945199	0.0436313	0.0111696	0.915792	0	0	0.0439685	0.0439685
	3	0.767398	0.212519	0.020083	0.652477	0.0761224	0.00992979	0.142909	0.219031
	5	0.783906	0.194099	0.021995	0.698653	0.100746	0.0123311	0.105665	0.206412
	7.5	0.784119	0.186198	0.0296838	0.696838	0.10589	0.0216617	0.0896398	0.195529
	10	0.596595	0.334677	0.0687281	0.467018	0.265896	0.0558865	0.11952	0.385416
	15	0.576301	0.324185	0.0995141	0.430922	0.278451	0.0924437	0.1169	0.395351
	20	0.381391	0.375215	0.243394	0.297709	0.258168	0.21197	0.137881	0.396049
	30	0.345259	0.350045	0.304696	0.269699	0.238828	0.25851	0.141263	0.380091

## Sheet: Supp Fig 9
Supp Fig 9A
uncropped gel images. The cropped version in the supplmentary figures are the left side of the gel which shows transcription from 0-45 minutes. The right side of the gel which was cropped was another experiment of prefolding the DNA construct then performing transcirption up to 45 minutes.
Supp Fig 9B-C
	111										repeat 1			repeat 2			repeat 3			average			standard deviation
									Construct	Time (min)	DNA	IG4	HG4	DNA	IG4	HG4	DNA	IG4	HG4	DNA	IG4	HG4	DNA	IG4	HG4
									111	0	1	0	0	1	0	0	1	0	0	1	0	0	0	0	0
									111	0.5	0.892182	0.107818	0	0.678116	0.321884	0	0.924537	0.0754631	0	0.831612	0.168388	0	0.133912	0.133912	0
									111	1	0.923446	0.076554	0	0.86879	0.13121	0	0.877521	0.122479	0	0.889919	0.110081	0	0.0293617	0.0293617	0
									111	3	0.816152	0.149143	0.0347046	0.749637	0.224253	0.0261097	0.828977	0.148118	0.0229047	0.798256	0.173838	0.0279063	0.0425902	0.0436636	0.00610167
									111	5	0.788226	0.152717	0.0590575	0.639376	0.306227	0.0543973	0.712202	0.237582	0.0502163	0.713268	0.232175	0.054557	0.0744305	0.0768976	0.00442278
									111	10	0.469396	0.325904	0.191963	0.615171	0.270523	0.10097	0.648894	0.237505	0.104192	0.577821	0.277978	0.132375	0.0954001	0.0446683	0.0516298
									111	15	0.528959	0.241693	0.201569	0.262832	0.447608	0.246949	0.472102	0.33903	0.170993	0.421298	0.342777	0.206504	0.140149	0.103009	0.0382177
									111	20	0.429523	0.296954	0.251705	0.296917	0.430443	0.23738	0.436852	0.321615	0.216484	0.387764	0.349671	0.23519	0.0787613	0.0710293	0.0177123
									111	25	0.325167	0.331327	0.310949	0.286058	0.357627	0.303568	0.309996	0.317921	0.3229	0.307074	0.335625	0.312472	0.0197175	0.0201993	0.00975586
									111	30	0.22964	0.327138	0.389659	0.257743	0.338583	0.356168	0.280046	0.339029	0.329358	0.25581	0.334917	0.358395	0.0252585	0.00674037	0.0302119
									111	45	0.252603	0.190042	0.46244	0.274311	0.26328	0.364877	0.321178	0.215223	0.370634	0.282697	0.222848	0.399317	0.0350484	0.0372096	0.0547419
	A111
											repeat 1			repeat 2			repeat 3			average			standard deviation
									Construct	Time (min)	DNA	IG4	HG4	DNA	IG4	HG4	DNA	IG4	HG4	DNA	IG4	HG4	DNA	IG4	HG4
									A111	0	1	0	0	1	0	0	1	0	0	1	0	0	0	0	0
									A111	0.5	0.954911	0.0450885	0	0.938223	0.061777	0	0.953869	0.0461312	0	0.949001	0.0509989	0	0.00934865	0.00934865	0
									A111	1	0.952271	0.0477287	0	0.922921	0.0706316	0.00644739	0.914645	0.0853551	0	0.929946	0.0679051	0.00214913	0.0197724	0.0189608	0.0037224
									A111	3	0.901842	0.0888463	0.00931135	0.823481	0.139124	0.0373945	0.898747	0.094374	0.00687904	0.87469	0.107448	0.0178616	0.0443751	0.0275711	0.0169596
									A111	5	0.819592	0.162261	0.0181464	0.788597	0.147785	0.0636177	0.846267	0.132006	0.0217273	0.818152	0.147351	0.0344971	0.0288618	0.0151325	0.0252826
									A111	10	0.762611	0.191763	0.0456254	0.718167	0.146391	0.135442	0.752043	0.202203	0.0457537	0.744274	0.180119	0.075607	0.0232183	0.0296724	0.0518187
									A111	15	0.662174	0.256191	0.0816354	0.66745	0.138726	0.193824	0.577784	0.320134	0.102082	0.635802	0.23835	0.125847	0.0503148	0.0920103	0.0597506
									A111	20	0.49157	0.352989	0.155441	0.497648	0.188467	0.313885	0.451219	0.375387	0.173394	0.480146	0.305614	0.21424	0.0252349	0.102069	0.0867604
									A111	25	0.388173	0.411924	0.199903	0.414675	0.200772	0.384553	0.403241	0.410842	0.185917	0.40203	0.341179	0.256791	0.0132923	0.121597	0.110866
									A111	30	0.206739	0.251391	0.54187	0.299645	0.175129	0.525226	0.221208	0.484864	0.293927	0.242531	0.303795	0.453674	0.0499886	0.16138	0.138595
									A111	45	0.168594	0.14776	0.683646	0.210543	0.120587	0.66887	0.205536	0.181778	0.612686	0.194891	0.150042	0.655068	0.022911	0.0306594	0.0374396
	222
											repeat 1			repeat 2			repeat 3			average			standard deviation
									Construct	Time (min)	DNA	IG4	HG4	DNA	IG4	HG4	DNA	IG4	HG4	DNA	IG4	HG4	DNA	IG4	HG4
									222	0	1	0	0	1	0	0	1	0	0	1	0	0	0	0	0
									222	0.5	0.884764	0.115236	0	0.944786	0.0552143	0	0.960356	0.0396436	0	0.929969	0.0700313	0	0.0399151	0.0399151	0
									222	1	0.957748	0.0422521	0	0.910735	0.0892647	0	0.958728	0.0412715	0	0.942404	0.0575961	0	0.0274302	0.0274302	0
									222	3	0.885698	0.0924725	0.0218292	0.793067	0.199936	0.00699694	0.928234	0.0534421	0.0183236	0.869	0.115283	0.0157166	0.0691134	0.0758641	0.00775219
									222	5	0.832716	0.117932	0.0493526	0.743441	0.228776	0.0277832	0.855665	0.109092	0.0352433	0.810607	0.151933	0.0374597	0.0592887	0.0666944	0.0109542
									222	10	0.652606	0.190873	0.142079	0.71326	0.239992	0.0467478	0.707592	0.16312	0.129288	0.691153	0.197995	0.106038	0.0335021	0.0389276	0.0517437
									222	15	0.391241	0.189983	0.377183	0.579708	0.333657	0.0866346	0.412845	0.165664	0.377549	0.461265	0.229768	0.280456	0.103142	0.0907886	0.167854
									222	20	0.465425	0.210953	0.272572	0.498294	0.34805	0.12239	0.567742	0.146939	0.23924	0.510487	0.235314	0.211401	0.0522371	0.102745	0.0788667
									222	25	0.282632	0.12278	0.473704	0.397693	0.3532	0.203556	0.488059	0.155152	0.295723	0.389461	0.210377	0.324328	0.102961	0.124743	0.137327
									222	30	0.263885	0.128804	0.466626	0.282986	0.381711	0.260046	0.35521	0.144442	0.412622	0.300694	0.218319	0.379765	0.0481691	0.141717	0.107138
									222	45	0.21465	0.0735337	0.440876	0.177256	0.256444	0.439375	0.206903	0.0748735	0.495587	0.199603	0.13495	0.458613	0.0197367	0.105219	0.0320297
	A222
											repeat 1			repeat 2			repeat 3			average			standard deviation
									Construct	Time (min)	DNA	IG4	HG4	DNA	IG4	HG4	DNA	IG4	HG4	DNA	IG4	HG4	DNA	IG4	HG4
									A222	0	1	0	0	1	0	0	1	0	0	1	0	0	0	0	0
									A222	0.5	0.959982	0.0400177	0	0.980974	0	0.0190261	0.909166	0.0908344	0	0.950041	0.0436174	0.00634203	0.036922	0.0455241	0.0109847
									A222	1	0.943157	0.0568429	0	0.895515	0.104485	0	0.966133	0.0338674	0	0.934935	0.0650651	0	0.0360196	0.0360196	0
									A222	3	0.901525	0.0647691	0.033706	0.93598	0.0332523	0.0307679	0.856558	0.100464	0.0429778	0.898021	0.0661618	0.0358172	0.0398266	0.0336275	0.00637285
									A222	5	0.740909	0.0997474	0.159343	0.905446	0.0470388	0.047515	0.890933	0.0535977	0.0554692	0.845763	0.0667947	0.0874425	0.0910953	0.0287257	0.0623947
									A222	10	0.76702	0.064881	0.168099	0.822867	0.0554196	0.121714	0.786023	0.0692048	0.144772	0.79197	0.0631685	0.144861	0.0283942	0.00705035	0.0231927
									A222	15	0.363151	0.115864	0.520985	0.688192	0.0900413	0.221767	0.649651	0.0674579	0.282891	0.566998	0.091121	0.341881	0.177585	0.024221	0.158091
									A222	20	0.602198	0.0807646	0.317038	0.301255	0.104058	0.594687	0.479829	0.132174	0.387998	0.461094	0.105665	0.433241	0.151344	0.0257421	0.144248
									A222	25	0.344845	0.112095	0.54306	0.437556	0.0375358	0.524908	0.37467	0.125288	0.500043	0.38569	0.0916396	0.52267	0.0473279	0.0473173	0.0215959
									A222	30	0.185903	0.0489522	0.765145	0.276609	0.11952	0.603872	0.141901	0	0.858099	0.201471	0.0561573	0.742372	0.0686899	0.0600846	0.128634
									A222	45	0.0995482	0	0.900452	0.139598	0.108867	0.751535	0.143168	0	0.856832	0.127438	0.036289	0.836273	0.0242192	0.0628544	0.0765573
